# Supplementary material for: Genome-wide association study identifies candidate SNP markers and genes associated with low nitrogen tolerance in Brassica napus
Source: Front Plant Sci. 2025 Jul 7;16:1625778. doi: 10.3389/fpls.2025.1625778 (PMC12277277; doi:10.3389/fpls.2025.1625778)
Supplement: Supplementary file 1 [file Table1.xlsx]

## Sheet: Table S1
Table S1.Phenotypic data and germplasm information of 275 Brassica napus accessions
No.	NL(count/ plant)	SL(cm/Plant)	RL(cm/Plant)	SFW(g/Plant)	RFW(g/Plant)	Germplasm name	Origin	Sub-population	Depth of sequencing
2	3.08333	63.5517	136.963	1.11375	0.66375	Ganyou5	Asia	Semi-winter	8.8
12	3.66667	56.7383	184.247	1.185	0.76375	28887	Asia	Semi-winter	9.39
18	2.94444	66.4594	118.291	1.687	1.399	Enyou73-1-2	Asia	Semi-winter	9.7
34	1.83333	44.385	91.4383	1.02	1.19333	Swu46	Asia	Semi-winter	8.31
36	2.71111	76.8798	151.677	1.00533	0.742667	Swu47	Asia	Semi-winter	7.76
42	2.83333	70.3583	123.579	1.064	0.736	Swu52	Asia	Semi-winter	8.23
44	2.86111	65.9044	157.644	0.554615	0.585385	Swu53	Asia	Semi-winter	9.68
50	2.52222	75.5103	125.358	0.340833	0.3325	Swu65	Asia	Semi-winter	8.25
64	2.61667	66.4548	153.495	0.904	1.12	Chuanyou20	Asia	Semi-winter	7.43
70	2.66667	62.26	117.967	0.815	0.731	Cy12Ny-7	Asia	Semi-winter	7.34
74	1.75	42.8575	167.412	0.572308	0.592308	Cy12Q8-7	Asia	Semi-winter	7.89
76	2.70238	54.6546	105.404	0.72	0.828333	Cy12Qsz06	Asia	Semi-winter	8.08
82	3.13889	59.0842	143.033	0.861429	0.994286	Cy12Q21535-N3	Asia	Semi-winter	8.4
84	2.72619	53.2549	136.562	0.864667	0.945333	Cy12Pxw-4	Asia	Semi-winter	8.12
86	2.55556	50.4	132.057	0.941875	0.945312	Cy12Pxw-6	Asia	Semi-winter	7.41
90	2.66667	55.9722	131.843	0.67	0.696	Cy13Pxw-17	Asia	Semi-winter	9.14
92	2.1746	78.0687	208.188	0.967778	0.972222	Cy14Pxw-18	Asia	Semi-winter	8.33
96	2.66667	67.1133	138.087	0.940667	0.928	Cy16Pxw-35	Asia	Semi-winter	8.43
98	3.04444	74.7784	139.952	1.22143	0.864286	Cy17Pxw-58	Asia	Semi-winter	8.46
100	2.91667	62.0136	148.924	1.138	0.990667	Cy18Pxw-62	Asia	Semi-winter	7.97
102	3.57778	52.7717	136.157	1.37556	0.894444	Cy19Pxw-65	Asia	Semi-winter	8.44
104	2.84444	58.2338	142.243	0.817857	0.918571	Cy20Pxw-66	Asia	Semi-winter	7.96
106	3.55556	64.8572	147.096	1.06	0.819167	Cy21Pxw-84	Asia	Semi-winter	8.04
118	1.75	75.02	106.478	1.25267	0.99	10-1043	Asia	Semi-winter	8.4
120	2.69444	60.3803	143.908	0.629	0.843	10-1047	Asia	Semi-winter	9.05
122	2.25	51.2083	126.288	0.713846	0.770769	10-1061	Asia	Semi-winter	8.44
130	2.83333	55.7756	171.615	0.812	0.915333	1472	Asia	Semi-winter	7.71
138	2.66667	49.7933	193.63	1.07	1.18	740	Asia	Semi-winter	9.21
146	2.4881	76.727	140.346	1.11923	1.06923	783	Asia	Semi-winter	9.33
148	3.64286	57.02	100.142	0.988	0.814	782	Asia	Semi-winter	9.64
150	3.73333	69.0088	122.806	1.78	1.07867	Yb3	Asia	Semi-winter	10.02
152	2.87778	59.0627	95.1037	0.878	0.84	1360	Asia	Semi-winter	8.81
154	2.75	46.4667	124.099	1.43083	0.774167	563	Asia	Semi-winter	8.83
156	3.88889	52.3578	156.472	0.922308	0.810077	Wx10329	Asia	Semi-winter	8.32
158	3	40.1225	83.42	1.11667	1.72333	Santana	Europe	Winter	8.65
166	2.5	51.7206	139.7	0.746667	0.926667	1322	Asia	Semi-winter	8.76
168	2.66667	60.9817	118.505	1.01	0.522	1252	Asia	Semi-winter	9.76
176	2.93333	61.8803	115.865	0.743	0.791	7016	Asia	Semi-winter	8.21
178	2.41667	73.1733	132.813	0.735833	0.844167	9F087	Asia	Semi-winter	6.97
180	2.6	63.9713	106.638	1.27455	0.899091	97096	Asia	Semi-winter	7.32
186	2.63889	56.6291	103.498	1.208	0.949333	7191	Asia	Semi-winter	7.96
190	2.87778	64.5652	127.891	1.129	1.081	Rq011	Oceania	Spring	8.5
192	3.1	53.7592	173.357	1.51286	0.940071	Rr009	Oceania	Spring	7.13
194	2.95238	62.81	161.871	0.668	0.532	Rr002	Oceania	Spring	8.51
202	3.16667	60.2186	166.674	0.429286	0.612857	1111	Asia	Semi-winter	7.13
204	1.66667	51.2467	77.0567	0.502857	0.660571	1570	Asia	Semi-winter	6.91
208	3	46.105	160.325	1.01464	0.902143	1188	Asia	Semi-winter	7.48
210	2.33333	44.6096	107.824	0.916429	0.887857	2354	Asia	Semi-winter	7.56
212	2.71111	41.9468	143.153	0.5	0.85	2359	Asia	Semi-winter	7.4
218	2.80556	46.355	132.137	0.821111	0.787778	93210	Asia	Semi-winter	7.62
232	3.41667	66.3983	95.2483	1.232	0.717	2011-7103	Asia	Semi-winter	7.64
234	2.60714	53.2481	121.246	1.051	1.107	2012-11526	Asia	Semi-winter	8.76
236	3.03333	68.8987	151.74	1.09417	0.668333	2012-3448	Asia	Semi-winter	9.04
242	1.77143	69.8763	129.172	0.351429	0.517143	2012-5086	Asia	Semi-winter	7.85
244	3	35.7267	189.203	0.800714	0.867143	2012-5113	Asia	Semi-winter	8.16
246	2.88889	82.6144	118.881	1.04583	0.888333	2012-8327	Asia	Semi-winter	7.95
248	3.55556	64.5844	169.21	1.35556	1.18333	2012-8355	Asia	Semi-winter	8.56
250	2.64444	72.6389	145.594	0.923333	0.779333	2012-8380	Asia	Semi-winter	8.82
256	2.60317	55.039	121.302	0.813333	1.06933	2012-9354	Asia	Semi-winter	7.35
258	2.41071	59.6089	137.39	0.582667	0.826	2012-9380	Asia	Semi-winter	7.01
260	2.25	83.7542	135.531	0.993333	0.844667	2012-9478	Asia	Semi-winter	37.63
266	3.5	64.6667	106.987	0.914	0.661333	R2	Asia	Semi-winter	8.56
270	2.36667	71.2988	156.956	1.03733	0.687333	Yangguang198	Asia	Semi-winter	8.12
272	2.83333	48.6328	158.44	1.3	1.2	Yangguang209	Asia	Semi-winter	6.98
274	2.825	56.183	166.175	1.134	0.931333	L134	Asia	Semi-winter	6.64
280	2.44444	55.8972	152.346	0.798267	0.836667	L137	Asia	Semi-winter	7.45
282	2	48.8011	135.704	0.926	0.77	L138	Asia	Semi-winter	7.28
286	3.05556	47.4494	150.643	1.01231	0.736923	L140	Asia	Semi-winter	8.55
290	2	53.31	193.02	1.36867	1.10067	Major	Europe	Winter	7.51
292	2.6	52.2007	101.626	0.897333	0.680667	Huashuang2	Asia	Semi-winter	7.56
294	3.71111	67.1384	114.905	1.60867	0.940667	Aurora	Europe	Spring	8.91
296	2.52222	64.5973	103.316	1.08467	0.794	Huayou13	Asia	Semi-winter	7.4
298	3.17857	59.678	135.583	1.264	1.08733	Rucabo	Europe	Spring	8.58
300	2.66667	55.6733	158.384	0.839333	0.755333	Huayou3	Asia	Semi-winter	10.53
314	2.82222	58.6542	136.72	0.755	0.892143	11-9-703	Asia	Semi-winter	8.04
318	3.11111	49.8022	114.109	1.138	1.016	11-9-705	Asia	Semi-winter	7.6
330	2.31667	59.7707	118.379	0.804	0.862667	11-P67	Asia	Semi-winter	7.44
334	3.02778	60.6042	110.963	1.224	1.01953	42666	Asia	Semi-winter	8.61
336	2.44444	53.7447	123.641	0.660714	0.765	42667	Asia	Semi-winter	8.37
338	3	56.0783	110.965	1.035	1.32667	42668	Asia	Semi-winter	8.03
340	2.35556	59.1586	93.7478	0.984	0.77	42672	Asia	Semi-winter	8.65
342	2.16667	76.2583	126.292	1.08625	1.07	10-32	Asia	Semi-winter	6.52
344	2.48889	73.4733	171.223	0.857857	0.7165	10-33	Asia	Semi-winter	7.49
348	2.05556	69.3256	115.241	0.576923	0.726154	42645	Asia	Semi-winter	8.94
350	3.5	98.3475	117.855	1.17	0.766667	42646	Asia	Semi-winter	7.32
358	1.88889	60.2789	133.608	0.585714	0.658571	11-P74-8	Asia	Semi-winter	7.7
362	1.4381	54.1689	140.103	0.516923	0.93	7-7766-74	Asia	Semi-winter	7.9
364	2.86111	51.589	153.425	0.646	0.627333	P18	Asia	Semi-winter	9.09
366	3.65476	69.6644	139.685	0.862	0.767733	23651	Asia	Semi-winter	8.11
368	2.16111	46.5114	160.358	0.719333	0.956667	Shengguang77	Asia	Semi-winter	8.14
370	2.83333	67.6778	113.641	0.722	0.64	Jiayu17	Asia	Semi-winter	7.94
372	1.91667	51.7919	122.723	0.631333	0.702667	Jiayu25	Asia	Semi-winter	8.97
374	3.18889	34.0612	150.179	0.78	0.637333	Jiayu16	Asia	Semi-winter	8.25
376	2.33333	65.4283	166.202	0.872667	1.00933	Jiayu31	Asia	Semi-winter	8.19
384	2.50794	70.7705	129.723	0.880667	0.906	Huashuang128	Asia	Semi-winter	7.97
386	2.80952	57.5273	134.496	1.04786	0.852857	Jia904	Asia	Semi-winter	8.16
390	2.64286	46.9662	137.003	0.664667	0.701333	Jiapf190	Asia	Semi-winter	8.95
392	2.43333	46.5493	106.891	0.982667	0.768667	Jia915	Asia	Semi-winter	8.16
396	2.39286	42.7575	121.22	0.64	0.670667	Jia951	Asia	Semi-winter	9.94
404	2.58333	62.4285	121.045	0.693	0.877	Jiayu05	Asia	Semi-winter	6.91
408	2.93333	74.1071	142.291	1.28778	1.39333	Huyou17	Asia	Semi-winter	7.29
412	3.41667	60.5258	147.292	0.996	0.548	Huyou12	Asia	Semi-winter	8.86
414	1.61111	65.9978	155.056	0.774	1.06929	Ningyou18	Asia	Semi-winter	8.55
416	2.62698	52.1537	114.58	0.932	0.714	Ningyou16	Asia	Semi-winter	8.76
420	1.83333	49.9517	158.582	0.656429	0.862857	Ningyou12	Asia	Semi-winter	8.03
422	3.11667	77.4217	113.435	1.015	1.083	Shilijia	Asia	Semi-winter	10.04
430	3.25	60.3708	150.27	1.14875	0.97375	Yangyou5	Asia	Semi-winter	7.4
434	2.27778	56.4455	159.789	0.785714	1.23429	Hongyou3	Asia	Semi-winter	8.02
436	2.63492	60.2233	190.697	1.021	1.083	Suyou1	Asia	Semi-winter	8.62
438	3.41111	60.7186	160.833	1.953	1.646	Zheyou18	Asia	Semi-winter	7.58
442	3.0619	56.2394	101.49	1.61889	1.53556	Zheshuang8	Asia	Semi-winter	7.41
444	2.72222	61.2167	94.7769	0.97	0.832	Zheyou758	Asia	Semi-winter	8.02
446	2.83333	59.6042	135.877	0.753333	0.714	Huyou14	Asia	Semi-winter	9.33
448	1.88889	66.44	160.82	0.864167	1.0175	Huyou18	Asia	Semi-winter	8.51
450	2.71111	56.6237	127.751	1.642	1.10333	Huyou19	Asia	Semi-winter	8.94
454	2.96296	66.9879	159.914	1.44643	0.820714	Zheyou21	Asia	Semi-winter	9.13
456	2.61905	48.386	159.542	1.12333	1.39111	Zheshuang6	Asia	Semi-winter	7.75
458	2.55	59.1514	125.373	1.755	1.213	Wanyou15	Europe	Semi-winter	10.4
460	3	67.6774	141.884	1.3	0.912143	Wanyou16	Europe	Semi-winter	7.78
464	3	60.4913	155.255	1.26308	0.913846	Wanyou29	Europe	Semi-winter	8.47
466	3.33333	45.2667	160.765	1.2175	1.125	Agrev012	Europe	Spring	7.6
468	2.375	78.9933	129.701	0.559286	0.575714	Agrev019	Europe	Spring	7.44
470	3.5	51.4422	101.216	1.096	1.267	Agrev021	Europe	Spring	7.46
488	2.58333	69.2025	140.837	0.89625	1.31875	Q-247	South_America	Spring	9.42
492	3.25	66.9025	117.629	0.958889	1.19333	11-504	Asia	Spring	8.67
498	2.83333	64.8561	153.176	1.016	1.427	11-1184	Asia	Spring	7.06
512	2.54762	74.6481	156.414	1.07	1.109	P113	Asia	Semi-winter	9.48
514	2.24444	67.5027	119.045	1.045	0.77	P158	Asia	Semi-winter	8.41
516	2.08333	73.0625	155.662	0.506429	0.637857	P310	Asia	Semi-winter	7.92
518	2.08889	76.827	137.467	0.642667	0.734667	P312	Asia	Semi-winter	9.64
520	2.16667	40.1617	172.323	0.541333	0.52	P668	Asia	Semi-winter	8.45
522	2.59286	71.9588	128.17	1.094	1.15933	P685	Asia	Semi-winter	7.35
524	2.86111	62.4669	141.882	1.19286	1.08643	A117	Asia	Semi-winter	7.32
528	2.91667	64.1775	143.757	0.705	0.625333	B250	Asia	Semi-winter	7.27
530	2.4	69.7633	117.555	0.669333	0.557333	B265	Asia	Semi-winter	8.72
532	2.40635	54.5686	138.197	0.852143	0.813571	A109	Asia	Semi-winter	8.53
534	3.11111	57.7009	120.869	1.069	0.811	B285	Asia	Semi-winter	8.53
536	2.75556	71.1473	164.083	0.972	0.541	C052	Asia	Semi-winter	8.12
538	2.56111	76.5486	120.347	1.31083	1.225	Gy270	Asia	Semi-winter	9.57
540	2.51429	61.1598	135.326	0.972778	0.86	Gy282	Asia	Semi-winter	9.01
542	3.66667	76.335	146.292	1.01667	0.564444	Gy284	Asia	Semi-winter	8.61
544	2.5	70.1848	127.214	1.315	1.014	B262	Asia	Semi-winter	9.21
546	3	50.4008	181.735	0.776667	1.04889	A82	Asia	Semi-winter	6.89
554	3	70.2384	176.742	0.963571	0.999286	A97	Asia	Semi-winter	8.84
556	2.46958	50.7038	128.08	0.849333	0.685333	A148	Europe	Spring	9.01
560	2.91667	69.2025	161.671	1.577	1.661	08-P35	Asia	Semi-winter	8.09
562	2.25556	76.6728	152.503	0.843333	0.775467	08-P36	Asia	Semi-winter	9.5
566	2.66667	49.065	150.398	0.564	0.417	09-P36	Asia	Semi-winter	9.33
570	2.44444	59.1867	188.604	1.176	1.175	10-P10	Asia	Semi-winter	8.75
574	3.36905	58.9875	121.439	1.746	1.50133	11-P30	Asia	Semi-winter	11.26
578	2.06667	62.5532	118.708	0.687333	0.694667	12-P25	Asia	Semi-winter	8.5
584	2.26667	62.1237	169.568	0.914286	1.21071	03I32B	Asia	Spring	7.31
588	2.70635	66.7858	158.611	0.901333	0.536667	Dd1	Asia	Spring	9.45
590	2.32143	68.7435	115.511	1.39333	0.971333	Gl302-1	Asia	Spring	6.5
604	2.48333	70.7457	155.877	0.686	0.888	986	Asia	Winter	8.31
614	2.23611	70.3628	112.574	0.341333	0.428667	06H7	Asia	Spring	8.87
618	3.2	57.6193	172.978	1.01778	1.22333	Swu01	Asia	Semi-winter	8.69
624	3.47222	75.0828	132.849	1.056	0.74	O-136	Asia	Semi-winter	8.6
626	3	56.4553	134.152	1.43867	0.964667	Sophia	Unknown	Spring	8.81
634	2.33333	53.4592	158.981	0.344	0.662	Wase Chousen	Asia	Spring	8.59
638	2.88889	66.7944	95.7761	0.576667	0.446667	Nakaee Chousen	Asia	Spring	39.01
644	2.55556	72.8567	132.736	0.990769	0.7	Norin43	Asia	Semi-winter	10.12
648	3.14815	47.1739	89.6039	1.41333	0.793333	Youyan2	Asia	Semi-winter	9.52
656	2.16667	55.17	169.157	0.892	0.949333	Swu49	Asia	Semi-winter	8.98
658	2.04762	57.3244	145.205	1.04333	1.27	Swu54	Asia	Semi-winter	10.89
660	2.8	58.351	129.757	1.52625	1.9025	Swu57	Asia	Semi-winter	9.58
662	3.44444	69.5794	162.619	1.24933	1.008	Swu60	Asia	Semi-winter	9.33
668	2	66.8383	210.957	0.637778	0.857778	Swu63	Asia	Semi-winter	8.29
670	2.75	60.9142	179.262	1.033	0.968	Swu64	Asia	Semi-winter	8.71
672	3.55556	73.4378	149.523	1.403	0.796	Swu66	Asia	Semi-winter	8.44
678	3.22222	61.6247	138.558	1.138	1.05133	Swu69	Asia	Semi-winter	8.19
680	2.05556	77.1678	122.868	0.643571	0.707333	Swu70	Asia	Semi-winter	7.6
682	2.66667	74.2117	209.502	1.63	1.211	Swu71	Asia	Semi-winter	41.12
684	1.41667	72.5817	138.058	0.480714	0.688571	Swu74	Asia	Semi-winter	7.24
686	2.88333	68.0433	133.537	1.29	1.05533	Swu75	Asia	Semi-winter	7.45
688	3.22222	59.8614	172.364	0.892222	0.978889	Swu76	Asia	Semi-winter	7.46
690	2	66.9728	126.277	0.909333	0.860667	Swu77	Asia	Semi-winter	7.89
692	2.71667	57.4903	128.339	1.33733	0.972	Swu80	Asia	Semi-winter	7.86
696	3.53333	70.3677	202.876	1.42667	1.10333	Swu84	Asia	Semi-winter	8.08
698	3.55556	69.0844	131.139	1.9025	0.991667	Swu85	Asia	Semi-winter	9.98
700	2.58889	57.5013	120.192	0.857	1.111	Swu97	Asia	Semi-winter	9.55
702	3.25	58.2656	155.505	1.13	1.27889	Swu88	Asia	Semi-winter	7.5
706	2	43.5933	159.377	0.62	0.877778	Swu90	Asia	Semi-winter	7.37
714	2.19444	59.7292	145.32	0.784615	0.575385	Swu96	Asia	Semi-winter	8.8
718	2.16667	44.6267	143.577	0.919333	0.818	Swu100	Asia	Semi-winter	7.9
720	3.19444	57.67	133.967	0.925333	0.934	Swu102	Asia	Semi-winter	6.86
722	2.97222	68.8678	146.691	1.18714	0.990714	Swu103	Asia	Semi-winter	8.95
724	2.79167	54.3544	114.748	0.82	0.645833	Swu104	Asia	Semi-winter	8.79
732	2.72222	66.6667	138.419	1.352	0.824667	Swu111	Asia	Semi-winter	7.83
736	3.33333	53.9164	187.916	1.132	1.262	Swu113	Asia	Semi-winter	7.78
740	3.13333	60.4153	130.889	0.998667	0.702667	Zhongshuang10	Asia	Semi-winter	8.58
742	2.36667	61.1364	116.618	0.78	0.702667	Zhongshuang6	Asia	Semi-winter	9.05
754	2.76984	49.8499	122.552	0.995714	0.782143	Zhenyou6	Asia	Semi-winter	7.29
756	2.01587	50.6522	125.089	0.296429	0.41	Hx0352	Asia	Winter	8.13
760	3.02778	79.5394	137.376	1.74538	0.990769	Huyou21	Asia	Semi-winter	7.87
762	2.66667	70.2933	166.777	0.905	0.702	Zheshuang3	Asia	Semi-winter	7.48
764	2.55	69.2103	127.671	1.29667	0.92	L385	Asia	Semi-winter	7.57
776	2.27778	46.96	147.012	0.530714	0.699286	Yangyou4	Asia	Semi-winter	6.44
778	2.85714	59.0332	120.82	1.53846	0.995385	L392	Asia	Semi-winter	7.19
784	2.88095	59.2313	117.592	1.23067	0.923333	L395	Asia	Semi-winter	7.77
794	2.26667	72.3771	110.186	0.537778	0.4	L400	Asia	Semi-winter	7.96
798	2.06667	71.3213	93.488	0.666	0.730667	L402	Asia	Semi-winter	7.36
800	2.875	64.2792	115.219	1.426	0.911333	Huahang901	Asia	Semi-winter	8.24
802	2.24444	60.5902	113.248	0.940769	0.923846	Yangj6711	Asia	Semi-winter	6.69
808	2.95238	66.1085	142.345	1.31857	1.17214	L407	Asia	Semi-winter	6.06
810	2.33333	78.3661	108.698	0.799	0.913	Zheyou17	Asia	Semi-winter	5.63
814	2.8	61.6477	184.48	1.528	1.049	Zhongyou821	Asia	Semi-winter	5.99
816	2.44444	65.0073	160.323	1.17385	0.584615	Qinyou1	Asia	Semi-winter	6.79
818	2.58333	63.4486	110.6	1.03467	0.838	Weilong88	Asia	Semi-winter	9.11
820	2.43704	62.7418	140.263	1.28133	0.976	Yanyou2	Asia	Semi-winter	7.33
824	2.55556	52.4128	100.315	0.836	0.795	Suyou4	Asia	Semi-winter	7.18
826	2.26667	84.0107	145.727	1.15857	1.16786	Fengyou9	Asia	Semi-winter	7.38
828	2.95833	57.824	124.987	1.15067	0.902667	De68-12	Europe	Semi-winter	7
846	3.2963	61.5938	134.385	1.19067	0.744667	Qing662	Asia	Semi-winter	7.44
848	3.15079	61.0679	139.423	0.990667	0.809333	699	Asia	Semi-winter	6.95
850	1.9	82.394	148.869	0.655	0.699	Canadian2	North_America	Spring	6.98
852	2.16111	65.6472	117.548	0.478667	0.722	Zhongshuang2	Asia	Semi-winter	8.07
860	2.47619	55.8729	139.217	1.184	1.00667	Wh-17	Asia	Semi-winter	9.39
864	3	64.645	97.525	0.870625	0.94375	Wh-20	Asia	Semi-winter	9.38
876	3.75	57.16	178.877	1.16717	1.02917	Wh-28	Asia	Semi-winter	7.39
880	2.16667	65.2717	136.967	0.482857	0.597857	Wh-30	Asia	Semi-winter	9.59
884	3	56.4628	111.593	0.978571	0.640714	Wh-33	Asia	Semi-winter	7.01
888	2.99074	51.6326	112.777	1.02007	0.617333	Wh-38	Asia	Semi-winter	7.97
890	2.7	54.233	137.443	0.468667	0.401333	Wh-41	Asia	Semi-winter	12.7
892	1.43333	55.599	147.764	0.323	0.539	Wh-42	Asia	Semi-winter	36.19
894	2.7	55.6896	158.354	0.636667	0.849	Wh-43	Asia	Semi-winter	6.87
896	2.23333	77.5084	150.591	0.49	0.609	Wh-45	Asia	Semi-winter	7.17
898	2.44444	63.2039	113.9	0.503333	0.85	Wh-49	Asia	Semi-winter	7.96
900	2.72222	60.7689	116.047	0.961111	0.758889	Wh-50	Asia	Semi-winter	7.38
902	2.47619	77.2705	152.395	0.7925	0.678462	Wh-55	Asia	Semi-winter	9.41
910	2.88889	73.735	175.645	0.909333	0.674	Wh-59	Asia	Semi-winter	7.45
912	2.41667	72.7529	128.754	1.046	0.753333	Wh-60	Asia	Semi-winter	7.92
914	2.04762	75.3356	156.885	0.542143	0.817857	Wh-61	Asia	Semi-winter	6.3
920	2.7	68.6731	129.194	0.922	0.661	Wh-81	Asia	Semi-winter	6.58
922	2.66667	60.6706	121.755	0.903	0.767	Wh-83	Asia	Semi-winter	7.42
926	2.69444	55.8753	145.844	1.028	0.984	Wh-88	Asia	Semi-winter	7.49
928	2.80556	58.0197	145.483	0.772	0.569	Wh-93	Asia	Semi-winter	7.55
936	2.16667	75.6784	128.384	0.796667	0.708667	Yuyou1	Asia	Semi-winter	7.29
938	3.15	55.3425	128.267	0.710714	0.74	Cobra	Europe	Winter	7.48
946	2.84444	56.707	111.37	1.50007	1.17429	Huayou12	Asia	Semi-winter	6.53
948	2.58333	55.7008	125.945	1.30533	1.03133	Cubs Root	Asia	Spring	7.92
950	2.48889	71.3113	164.928	1.07214	1.11786	Huayou10	Asia	Semi-winter	10.82
954	2.58333	54.7308	95.3021	1.18714	0.833571	Shengliyoucai	Asia	Semi-winter	7.46
962	3.16667	63.1025	132.398	1.24444	0.744444	Daichousen	Asia	Semi-winter	8.23
966	2.82778	56.3972	157.806	1.126	1.09667	Niklas	Europe	Spring	7.01
970	3.10794	63.4693	146.005	1.28733	1.09467	Chuosenshu	Asia	Semi-winter	11.19
972	3.16667	64.0372	162.087	0.863333	0.940667	Wesbrook	Oceania	Spring	7.07
976	3	81.0836	133.878	1.014	0.602667	Huayou4	Asia	Semi-winter	8.49
980	3.22222	48.3879	134.74	1.02286	0.84	Y2	Asia	Semi-winter	8.69
984	3.51111	58.1401	141.431	1.13857	0.717857	Y4	Asia	Semi-winter	8.61
986	2.95833	69.8812	135.122	1.17333	1	Huyou3	Asia	Semi-winter	8.09
988	3	70.9528	113.827	1.314	0.878667	Y6	Asia	Semi-winter	9.06
992	2.92222	54.7102	129.706	1.024	0.788	Y8	Asia	Semi-winter	9.52
994	3.22222	60.9478	142.437	1.6	1.50286	Caoyou2	Asia	Semi-winter	7.96
998	2.97222	56.9203	153.266	1.78083	1.48333	Y14	Asia	Semi-winter	7.67
1000	2.12222	83.5243	150.439	0.498667	0.687333	Y15	Asia	Semi-winter	8.24
1002	3.30556	66.6889	100.612	1.101	0.76	Y16	Asia	Semi-winter	7.72
1004	2.31111	75.2842	120.312	0.941	0.984	Y17	Asia	Semi-winter	9.06
1010	2.2619	62.523	151.797	1.19214	0.862857	Ningyou8	Asia	Semi-winter	7.73
1012	2.25	61.2337	113.332	0.526923	0.680769	Ningyou6	Asia	Semi-winter	8.57
1014	2.16667	69.7417	95.8167	0.383571	0.496429	Y32	Asia	Semi-winter	7.77
1016	2.5	66.495	109.596	1.22273	0.865455	Y33	Asia	Semi-winter	7.86
1018	3.58333	51.5517	78.2008	0.837692	0.521538	Huaiyou12	Asia	Semi-winter	9.21
1020	3.01667	69.948	120.295	1.63231	0.763077	Peixuan170	Asia	Semi-winter	7.63
1022	2.75	59.5652	98.0075	1.182	0.813333	Guangde138	Europe	Semi-winter	7.85
1024	3.09524	63.4502	83.1836	0.709	0.596	Guangde8104	Europe	Semi-winter	8.4
1026	2.88571	50.8295	143.029	0.798	0.77	Y38	Europe	Semi-winter	8.26
1028	2.11111	69.3707	110.634	0.648571	0.737857	Guangde761	Europe	Semi-winter	8.18
1030	2.63889	56.2125	130.805	1.27643	1.285	Y40	Europe	Semi-winter	9.05
1032	2	75.7042	127.881	0.548571	0.653571	Chu610	Europe	Semi-winter	7.82
1038	3	51.8522	98.4978	1.294	0.872667	Y44	Europe	Semi-winter	8.99
1042	2.68889	55.8611	123.161	1.07067	0.731333	Y46	Europe	Semi-winter	40.18
1044	2.75	70.3667	133.745	1.07667	0.593333	Jie65-1	Asia	Semi-winter	7.79
1046	2.17222	72.7017	131.61	0.975333	0.95	Shenhuang1	Asia	Semi-winter	8.63
1050	2.64286	59.1759	123.883	0.79	0.551333	Y61	Asia	Semi-winter	6.85

## Sheet: Table S2
Table S2 Nutrient solution configuration list.
Chemical reagent name	Mother liquor (g/L)	Modified Hoagland medium added nutrient solution (ml/L)a	Low nitrogen added nutrition (ml/L)
KNO3	102	5	0.3
MgSO4.7H2O	98	5	5
KH2PO4	28	5	5
Ca(NO3)2.4H2O	236	5	0
FeSO4.7H2O	2.799	5	5
EDTA-2Na	3.722	5	5
MnCl2.4H2O	3.62	0.25	0.25
ZnSO4.7H2O	0.44	0.25	0.25
CuSO4.5H2O	0.16	0.25	0.25
H3BO3	5.72	0.25	0.25
Na2MoO4·4H2O	0.18	0.25	0.25
KCl	75.5	0	4.7
CaCl2	111	0	5
a: Adding mother liquor volume per liter of nutrient solution.(pH=5.48, 25.6°C)

## Sheet: Table S3
Table S3. SNP makers significantly related to low nitrogen stress tolerance in Brassica napus
SNP	Chr	Position	p	Trait
scaffoldA01:13598413	A01	13598413	2.55751e-06	SFW
scaffoldA01:15382484	A01	15382484	7.74605e-06	NL
scaffoldA05:2263598	A05	2263598	6.24578e-06	SFW
scaffoldA05:35412013	A05	35412013	5.5151e-06	SFW
scaffoldA05:38350403	A05	38350403	8.0277e-06	NL
scaffoldA05:38350423	A05	38350423	6.68177e-06	NL
scaffoldA07:22149699	A07	22149699	4.08213e-06	NL
scaffoldA09:44490242	A09	44490242	8.77188e-06	SFW
scaffoldA09:54368109	A09	54368109	6.91496e-06	RL
scaffoldA09:54368116	A09	54368116	6.53475e-06	RL
scaffoldA09:54368120	A09	54368120	6.53475e-06	RL
scaffoldA09:54368129	A09	54368129	3.31596e-06	RL
scaffoldA09:54368133	A09	54368133	4.64633e-06	RL
scaffoldA09:54368135	A09	54368135	4.64633e-06	RL
scaffoldA10:5859064	A10	5859064	3.56385e-06	NL
scaffoldA10:6262953	A10	6262953	4.53018e-06	SL
scaffoldA10:6701858	A10	6701858	2.55187e-06	SL
scaffoldC01:13742375	C01	13742375	1.80765e-06	NL
scaffoldC01:25427138	C01	25427138	5.7638e-06	RFW
scaffoldC01:34982514	C01	34982514	5.56133e-06	RL
scaffoldC01:44994693	C01	44994693	3.99377e-06	SL
scaffoldC01:57852266	C01	57852266	5.38274e-06	SFW
scaffoldC01:7557590	C01	7557590	9.73851e-06	RL
scaffoldC02:26872986	C02	26872986	3.61549e-06	SFW
scaffoldC02:26959608	C02	26959608	7.41393e-06	NL
scaffoldC02:26959610	C02	26959610	7.41393e-06	NL
scaffoldC02:27019864	C02	27019864	7.07645e-06	NL
scaffoldC03:16005294	C03	16005294	9.20773e-06	SFW
scaffoldC03:20427593	C03	20427593	3.12335e-06	NL
scaffoldC03:36433436	C03	36433436	4.30092e-07	SL
scaffoldC03:36433462	C03	36433462	2.0794e-06	SL
scaffoldC03:36433464	C03	36433464	1.41889e-06	SL
scaffoldC03:36433479	C03	36433479	5.81424e-06	SL
scaffoldC03:64505817	C03	64505817	7.5329e-06	RL
scaffoldC03:78458042	C03	78458042	1.508e-06	SL
scaffoldC04:32753151	C04	32753151	4.73542e-06	SFW
scaffoldC04:47495985	C04	47495985	3.46062e-06	RFW
scaffoldC04:55221766	C04	55221766	5.81273e-06	SFW
scaffoldC04:55221778	C04	55221778	1.83419e-06	SFW
scaffoldC04:5547109	C04	5547109	5.40621e-06	RL
scaffoldC04:5547183	C04	5547183	3.41039e-06	RL
scaffoldC04:60152446	C04	60152446	7.48618e-06	SFW
scaffoldC04:60475317	C04	60475317	8.24688e-06	NL
scaffoldC04:64544489	C04	64544489	6.66225e-06	SFW
scaffoldC04:64681497	C04	64681497	6.07637e-06	SFW
scaffoldC04:64681518	C04	64681518	2.94138e-06	SFW
scaffoldC04:64682334	C04	64682334	3.57257e-06	SFW
scaffoldC04:64684991	C04	64684991	1.10459e-06	SFW
scaffoldC05:22262105	C05	22262105	9.52348e-06	RL
scaffoldC05:22262106	C05	22262106	9.52348e-06	RL
scaffoldC05:30136936	C05	30136936	4.74066e-06	RFW
scaffoldC05:30136982	C05	30136982	2.36257e-06	RFW
scaffoldC05:30391029	C05	30391029	9.74424e-06	RFW
scaffoldC05:30710787	C05	30710787	7.74977e-06	RFW
scaffoldC05:43957259	C05	43957259	2.7914e-07	SL
scaffoldC06:24868783	C06	24868783	5.01922e-06	RL
scaffoldC06:24868801	C06	24868801	2.74989e-06	RL
scaffoldC06:24868824	C06	24868824	5.96629e-06	RL
scaffoldC06:31587869	C06	31587869	9.53919e-06	RL
scaffoldC07:27322480	C07	27322480	2.00903e-06	RL
scaffoldC07:27322523	C07	27322523	4.96321e-06	RL
scaffoldC07:38939827	C07	38939827	4.76967e-06	RFW
scaffoldC08:19155598	C08	19155598	7.86867e-06	RL
scaffoldC08:31134795	C08	31134795	5.5711e-06	RFW
scaffoldC09:33307074	C09	33307074	2.80164e-06	RFW
scaffoldC09:33307088	C09	33307088	3.13604e-06	RFW
scaffoldC09:33307093	C09	33307093	4.94601e-06	RFW
scaffoldC09:33307103	C09	33307103	4.22352e-06	RFW
scaffoldC09:33307104	C09	33307104	4.22352e-06	RFW
scaffoldC09:62352310	C09	62352310	3.19371e-06	RFW
scaffoldC09:62356206	C09	62356206	6.39459e-06	RFW

## Sheet: Table S4
Table S4. GO Enrichment Analysis of Genes within 50 kb Upstream and Downstream of Significant SNPs Associated with Low Nitrogen Stress Tolerance in B.napus
Class	GO_Name	GO_ID	GO_Level	P_value	EnrichmentScore	HitsGenesCountsInSelectedSet	HitsGenesCountsInBackground	AllGenesCountsInSelectedSet	AllGenesCountsInBackground	GenesOfSelectedSetInGOterm	corrected p-value(BH method)
Molecular function	purine nucleobase transmembrane transporter activity	GO:0005345	5	5.31997147923402E-6	20	5	57	166	37848	BnaC05G0268500ZS,BnaC07G0146600ZS,BnaC01G0111800ZS,BnaC01G0111900ZS,BnaC01G0111700ZS,	0.002319507564946033
Molecular function	nucleobase transmembrane transporter activity	GO:0015205	4	9.450581596959218E-6	17.8125	5	64	166	37848	BnaC05G0268500ZS,BnaC07G0146600ZS,BnaC01G0111800ZS,BnaC01G0111900ZS,BnaC01G0111700ZS,	0.0020602267881371095
Molecular function	molecular function regulator activity	GO:0098772	2	0.005806598964364085	2.236981132075472	13	1325	166	37848	BnaC04G0519700ZS,BnaA05G0042600ZS,BnaC07G0146700ZS,BnaA05G0390100ZS,BnaC04G0519600ZS,BnaC04G0356600ZS,BnaC04G0520900ZS,BnaA07G0211300ZS,BnaC07G0244900ZS,BnaC07G0146100ZS,BnaC03G0258900ZS,BnaC01G0289800ZS,BnaC02G0282600ZS,	0.11007291949838004
Molecular function	signaling receptor binding	GO:0005102	4	0.008390772282084624	3.0633397312859882	7	521	166	37848	BnaA05G0390100ZS,BnaC05G0319000ZS,BnaC04G0356600ZS,BnaA09G0507300ZS,BnaC01G0388100ZS,BnaA01G0232200ZS,BnaC07G0146100ZS,	0.13549543388847762
Molecular function	obsolete cofactor binding	GO:0048037	0	0.008858016896452825	2.57465495608532	9	797	166	37848	BnaC01G0185600ZS,BnaC04G0474300ZS,BnaC01G0185500ZS,BnaC04G0477400ZS,BnaA09G0384400ZS,BnaA09G0385000ZS,BnaA09G0386300ZS,BnaA09G0507700ZS,BnaA05G0040200ZS,	0.11034558191009805
Molecular function	molecular function activator activity	GO:0140677	3	0.010969704052749552	2.9071038251366117	7	549	166	37848	BnaC04G0519700ZS,BnaC07G0146700ZS,BnaA05G0390100ZS,BnaC04G0519600ZS,BnaC04G0356600ZS,BnaC07G0146100ZS,BnaC01G0289800ZS,	0.10628424371108455
Molecular function	cysteine-type peptidase activity	GO:0008234	5	0.011810944423146008	3.7012987012987018	5	308	166	37848	BnaC07G0245300ZS,BnaA09G0508400ZS,BnaA05G0042900ZS,BnaA05G0351500ZS,BnaA10G0071600ZS,	0.1095653567764183
Molecular function	nucleoside-triphosphatase regulator activity	GO:0060589	4	0.012443818096303794	3.159353348729792	6	433	166	37848	BnaC04G0519700ZS,BnaA05G0042600ZS,BnaC07G0146700ZS,BnaC04G0519600ZS,BnaC01G0289800ZS,BnaC02G0282600ZS,	0.11072458550996844
Molecular function	enzyme regulator activity	GO:0030234	3	0.041688629151198975	1.881188118811881	10	1212	166	37848	BnaC04G0519700ZS,BnaA05G0042600ZS,BnaC07G0146700ZS,BnaC04G0519600ZS,BnaC04G0520900ZS,BnaA07G0211300ZS,BnaC07G0244900ZS,BnaC03G0258900ZS,BnaC01G0289800ZS,BnaC02G0282600ZS,	0.2672976810282758
Cellular component	extracellular region	GO:0005576	3	0.003946986301197497	2.0129988644789307	18	1958	197	43137	BnaA05G0041100ZS,BnaC06G0204700ZS,BnaA05G0390100ZS,BnaA05G0041000ZS,BnaC04G0356600ZS,BnaC04G0427800ZS,BnaC01G0388100ZS,BnaA05G0041200ZS,BnaC01G0186400ZS,BnaC07G0245300ZS,BnaA05G0389400ZS,BnaA01G0213700ZS,BnaA09G0508400ZS,BnaC08G0206500ZS,BnaC07G0146100ZS,BnaA10G0071600ZS,BnaC02G0282600ZS,BnaA05G0040200ZS,	0.3789106849149597
Cellular component	condensed chromosome	GO:0000793	7	0.0165454378040647	3.4001481855156537	5	322	197	43137	BnaC04G0519700ZS,BnaA05G0389000ZS,BnaC04G0519600ZS,BnaA05G0389500ZS,BnaC04G0474500ZS,	0.5956357609463292
Biological process	purine nucleobase transmembrane transport	GO:1904823	8	5.593831033490204E-6	19.825465726171096	5	57	194	43846	BnaC05G0268500ZS,BnaC07G0146600ZS,BnaC01G0111800ZS,BnaC01G0111900ZS,BnaC01G0111700ZS,	0.009252196529392798
Biological process	purine nucleobase transport	GO:0006863	7	7.218393304753157E-6	18.834192439862544	5	60	194	43846	BnaC05G0268500ZS,BnaC07G0146600ZS,BnaC01G0111800ZS,BnaC01G0111900ZS,BnaC01G0111700ZS,	0.005969611263030861
Biological process	nucleobase transport	GO:0015851	6	1.244836932678961E-5	16.86644099092168	5	67	194	43846	BnaC05G0268500ZS,BnaC07G0146600ZS,BnaC01G0111800ZS,BnaC01G0111900ZS,BnaC01G0111700ZS,	0.006863200955503339
Biological process	purine-containing compound transmembrane transport	GO:0072530	6	4.945370025777329E-5	12.697208386424185	5	89	194	43846	BnaC05G0268500ZS,BnaC07G0146600ZS,BnaC01G0111800ZS,BnaC01G0111900ZS,BnaC01G0111700ZS,	0.020449105056589256
Biological process	protein targeting to membrane	GO:0006612	8	8.953288959517858E-4	6.807539436094895	5	166	194	43846	BnaA05G0042600ZS,BnaC08G0205400ZS,BnaC04G0427700ZS,BnaA05G0042900ZS,BnaC02G0282600ZS,	0.12340616615868781
Biological process	membrane lipid metabolic process	GO:0006643	6	0.001930979324364146	4.676075364379666	6	290	194	43846	BnaC01G0185600ZS,BnaA09G0385000ZS,BnaC03G0307300ZS,BnaC03G0307200ZS,BnaC04G0064100ZS,BnaC03G0307400ZS,	0.24567998480756137
Biological process	establishment of protein localization to membrane	GO:0090150	7	0.0034427349532150098	5.000228081379436	5	226	194	43846	BnaA05G0042600ZS,BnaC08G0205400ZS,BnaC04G0427700ZS,BnaA05G0042900ZS,BnaC02G0282600ZS,	0.29969913750619087
Biological process	protein targeting	GO:0006605	7	0.007003488471426178	2.6799641416405198	9	759	194	43846	BnaA05G0042600ZS,BnaC08G0205400ZS,BnaA05G0389700ZS,BnaC04G0427700ZS,BnaC04G0063300ZS,BnaC01G0388100ZS,BnaA09G0385800ZS,BnaA05G0042900ZS,BnaC02G0282600ZS,	0.33096485519253993
Biological process	regulation of protein-containing complex assembly	GO:0043254	6	0.00908096765676425	3.390154639175258	6	400	194	43846	BnaC01G0516200ZS,BnaA07G0211400ZS,BnaC01G0388100ZS,BnaA05G0040700ZS,BnaC09G0523900ZS,BnaA10G0071600ZS,	0.3195727766869802
Biological process	response to bacterium	GO:0009617	6	0.009180226378695644	1.8899042094107026	17	2033	194	43846	BnaC06G0204700ZS,BnaC05G0319000ZS,BnaC04G0520800ZS,BnaC06G0153700ZS,BnaA09G0385600ZS,BnaC08G0205300ZS,BnaA05G0040500ZS,BnaC04G0427100ZS,BnaC01G0387300ZS,BnaA05G0389400ZS,BnaC03G0307300ZS,BnaC06G0205000ZS,BnaA01G0232200ZS,BnaC03G0307200ZS,BnaC01G0387700ZS,BnaC03G0258900ZS,BnaC03G0307400ZS,	0.31633530063255405
Biological process	defense response to bacterium	GO:0042742	7	0.009786533766646066	1.973314691021687	15	1718	194	43846	BnaC05G0319000ZS,BnaC06G0153700ZS,BnaA09G0385600ZS,BnaC08G0205300ZS,BnaA05G0040500ZS,BnaC04G0427100ZS,BnaC01G0387300ZS,BnaA05G0389400ZS,BnaC03G0307300ZS,BnaC06G0205000ZS,BnaA01G0232200ZS,BnaC03G0307200ZS,BnaC01G0387700ZS,BnaC03G0258900ZS,BnaC03G0307400ZS,	0.3237385370006518
Biological process	protein localization to membrane	GO:0072657	6	0.010918252227129943	3.7794366100058614	5	299	194	43846	BnaA05G0042600ZS,BnaC08G0205400ZS,BnaC04G0427700ZS,BnaA05G0042900ZS,BnaC02G0282600ZS,	0.3540939055622142
Biological process	regulation of cellular component size	GO:0032535	5	0.011227331313190647	3.2364244765396255	6	419	194	43846	BnaA05G0042600ZS,BnaC05G0316500ZS,BnaA07G0211400ZS,BnaA05G0040700ZS,BnaA10G0071600ZS,BnaC02G0282600ZS,	0.3571154998464871
Biological process	regulation of anatomical structure size	GO:0090066	4	0.012622154517186068	3.153632222488612	6	430	194	43846	BnaA05G0042600ZS,BnaC05G0316500ZS,BnaA07G0211400ZS,BnaA05G0040700ZS,BnaA10G0071600ZS,BnaC02G0282600ZS,	0.3939064824797313
Biological process	response to metal ion	GO:0010038	4	0.014986391650791853	1.8300429901081015	16	1976	194	43846	BnaA05G0042600ZS,BnaC01G0319800ZS,BnaC04G0520800ZS,BnaC06G0153700ZS,BnaC09G0524300ZS,BnaC07G0245300ZS,BnaA05G0389400ZS,BnaC03G0307300ZS,BnaC01G0320400ZS,BnaC03G0307200ZS,BnaC01G0186100ZS,BnaC04G0521900ZS,BnaC03G0307400ZS,BnaC02G0282600ZS,BnaC01G0319700ZS,BnaA05G0040200ZS,	0.38730455922515195
Biological process	obsolete multi-organism process	GO:0051704	0	0.01634408833683254	1.4419177587937053	35	5486	194	43846	BnaC06G0204700ZS,BnaA07G0210800ZS,BnaC01G0185600ZS,BnaC05G0319000ZS,BnaA05G0388900ZS,BnaC04G0063900ZS,BnaC04G0520800ZS,BnaC06G0153700ZS,BnaA09G0385600ZS,BnaC09G0524300ZS,BnaA09G0508100ZS,BnaC08G0205300ZS,BnaA07G0211400ZS,BnaC01G0320200ZS,BnaA05G0040500ZS,BnaC04G0427100ZS,BnaC01G0387300ZS,BnaC01G0186400ZS,BnaC07G0245300ZS,BnaA05G0389400ZS,BnaC01G0185900ZS,BnaC03G0307300ZS,BnaA01G0213700ZS,BnaA07G0…	0.4158941862941696
Biological process	immune response	GO:0006955	3	0.017488517363338008	1.9444963736721088	13	1511	194	43846	BnaC01G0185600ZS,BnaC05G0319000ZS,BnaC06G0153700ZS,BnaA09G0385600ZS,BnaA09G0508100ZS,BnaA05G0040500ZS,BnaC01G0387300ZS,BnaC07G0245300ZS,BnaC03G0307300ZS,BnaA01G0232200ZS,BnaC03G0307200ZS,BnaC01G0387700ZS,BnaC03G0307400ZS,	0.42538246645530975
Biological process	localization within membrane	GO:0051668	4	0.02670684003244661	2.997484207935683	5	377	194	43846	BnaA05G0042600ZS,BnaC08G0205400ZS,BnaC04G0427700ZS,BnaA05G0042900ZS,BnaC02G0282600ZS,	0.48541882872161196
Biological process	obsolete cellular macromolecule catabolic process	GO:0044265	0	0.027411127569114457	1.6683348926322008	17	2303	194	43846	BnaC04G0426800ZS,BnaC08G0205400ZS,BnaA07G0211500ZS,BnaC01G0516200ZS,BnaA09G0385600ZS,BnaC02G0283000ZS,BnaC08G0205900ZS,BnaC01G0388100ZS,BnaC01G0289200ZS,BnaC07G0245300ZS,BnaC04G0521100ZS,BnaA09G0508400ZS,BnaC03G0667500ZS,BnaA05G0389200ZS,BnaA07G0211000ZS,BnaA10G0071600ZS,BnaC04G0426900ZS,	0.49280440216647076
Biological process	negative regulation of cellular component organization	GO:0051129	6	0.032712539721575284	2.5299661486382523	6	536	194	43846	BnaA05G0042600ZS,BnaC07G0146700ZS,BnaA07G0211400ZS,BnaA05G0040700ZS,BnaA10G0071600ZS,BnaC02G0282600ZS,	0.48744631260797766
Biological process	intracellular signaling cassette	GO:0141124	7	0.0355957379529368	2.2796428889747165	7	694	194	43846	BnaA05G0042600ZS,BnaA05G0390100ZS,BnaC04G0063900ZS,BnaC04G0356600ZS,BnaA05G0040500ZS,BnaC07G0146100ZS,BnaC02G0282600ZS,	0.49062792145131223
Biological process	innate immune response	GO:0045087	8	0.03678343719784438	1.85669410161453	11	1339	194	43846	BnaC01G0185600ZS,BnaC06G0153700ZS,BnaA09G0385600ZS,BnaA09G0508100ZS,BnaA05G0040500ZS,BnaC01G0387300ZS,BnaC07G0245300ZS,BnaC03G0307300ZS,BnaC03G0307200ZS,BnaC01G0387700ZS,BnaC03G0307400ZS,	0.4986869272560214
Biological process	nitrogen compound transport	GO:0071705	5	0.03941158039464454	1.5265809475065892	20	2961	194	43846	BnaA05G0042600ZS,BnaC08G0205400ZS,BnaA05G0389700ZS,BnaC04G0427700ZS,BnaC04G0063300ZS,BnaC05G0268500ZS,BnaC01G0289500ZS,BnaC01G0388100ZS,BnaA09G0385800ZS,BnaC05G0316100ZS,BnaC07G0146600ZS,BnaC05G0316200ZS,BnaA05G0042900ZS,BnaC01G0111800ZS,BnaC04G0521900ZS,BnaC01G0111900ZS,BnaC01G0111700ZS,BnaA09G0386000ZS,BnaC09G0524600ZS,BnaC02G0282600ZS,	0.5092715154120474
Biological process	regulation of cellular component biogenesis	GO:0044087	5	0.03969906305074511	2.225136659561819	7	711	194	43846	BnaC07G0146700ZS,BnaC01G0516200ZS,BnaA07G0211400ZS,BnaC01G0388100ZS,BnaA05G0040700ZS,BnaC09G0523900ZS,BnaA10G0071600ZS,	0.5050942329687109
Biological process	proteolysis involved in protein catabolic process	GO:0051603	7	0.04446810319804473	1.6609681521768542	14	1905	194	43846	BnaC01G0516200ZS,BnaA09G0385600ZS,BnaC02G0283000ZS,BnaC08G0205900ZS,BnaC01G0388100ZS,BnaC01G0289200ZS,BnaC07G0245300ZS,BnaC04G0521100ZS,BnaA09G0508400ZS,BnaC03G0667500ZS,BnaA05G0389200ZS,BnaA07G0211000ZS,BnaA10G0071600ZS,BnaC04G0426900ZS,	0.5448166125153036
Biological process	biological process involved in interspecies interaction between organisms	GO:0044419	2	0.04798343528493276	1.3951253659157439	27	4374	194	43846	BnaC06G0204700ZS,BnaA07G0210800ZS,BnaC01G0185600ZS,BnaC05G0319000ZS,BnaA05G0388900ZS,BnaC04G0063900ZS,BnaC04G0520800ZS,BnaC06G0153700ZS,BnaA09G0385600ZS,BnaC09G0524300ZS,BnaA09G0508100ZS,BnaC08G0205300ZS,BnaA05G0040500ZS,BnaC04G0427100ZS,BnaC01G0387300ZS,BnaC07G0245300ZS,BnaA05G0389400ZS,BnaC01G0185900ZS,BnaC03G0307300ZS,BnaC06G0205000ZS,BnaA01G0232200ZS,BnaC03G0307200ZS,BnaC01G0111900ZS,BnaC01G0…	0.5589056476146393
Biological process	response to other organism	GO:0051707	5	0.04809036453990534	1.4058057514921323	26	4180	194	43846	BnaC06G0204700ZS,BnaA07G0210800ZS,BnaC01G0185600ZS,BnaC05G0319000ZS,BnaA05G0388900ZS,BnaC04G0063900ZS,BnaC04G0520800ZS,BnaC06G0153700ZS,BnaA09G0385600ZS,BnaC09G0524300ZS,BnaA09G0508100ZS,BnaC08G0205300ZS,BnaA05G0040500ZS,BnaC04G0427100ZS,BnaC01G0387300ZS,BnaC07G0245300ZS,BnaA05G0389400ZS,BnaC01G0185900ZS,BnaC03G0307300ZS,BnaC06G0205000ZS,BnaA01G0232200ZS,BnaC03G0307200ZS,BnaC01G0111900ZS,BnaC01G0…	0.5523712704791905
Biological process	response to external biotic stimulus	GO:0043207	4	0.04924387855043166	1.4024506065005042	26	4190	194	43846	BnaC06G0204700ZS,BnaA07G0210800ZS,BnaC01G0185600ZS,BnaC05G0319000ZS,BnaA05G0388900ZS,BnaC04G0063900ZS,BnaC04G0520800ZS,BnaC06G0153700ZS,BnaA09G0385600ZS,BnaC09G0524300ZS,BnaA09G0508100ZS,BnaC08G0205300ZS,BnaA05G0040500ZS,BnaC04G0427100ZS,BnaC01G0387300ZS,BnaC07G0245300ZS,BnaA05G0389400ZS,BnaC01G0185900ZS,BnaC03G0307300ZS,BnaC06G0205000ZS,BnaA01G0232200ZS,BnaC03G0307200ZS,BnaC01G0111900ZS,BnaC01G0…	0.5578724323453012

## Sheet: Table S5
Table S5. Multiple comparisons
Dependent Variable		(I) Treatment	(J) Treatment				Lower limit	Upper limit
NL	LSD	1	2	-0.01093	0.03546	0.758	-0.0804	0.0586
			3	-0.03675	0.03503	0.294	-0.1054	0.0319
		2	1	0.01093	0.03546	0.758	-0.0586	0.0804
			3	-0.02583	0.03587	0.472	-0.0962	0.0445
		3	1	0.03675	0.03503	0.294	-0.0319	0.1054
			2	0.02583	0.03587	0.472	-0.0445	0.0962
SL	LSD	1	2	0.35477	0.55314	0.521	-0.7298	1.4393
			3	0.09951	0.54646	0.856	-0.972	1.171
		2	1	-0.35477	0.55314	0.521	-1.4393	0.7298
			3	-0.25526	0.55965	0.648	-1.3526	0.8421
		3	1	-0.09951	0.54646	0.856	-1.171	0.972
			2	0.25526	0.55965	0.648	-0.8421	1.3526
RL	LSD	1	2	0.01561	1.81121	0.993	-3.5357	3.5669
			3	-1.22901	1.78934	0.492	-4.7374	2.2794
		2	1	-0.01561	1.81121	0.993	-3.5669	3.5357
			3	-1.24461	1.83252	0.497	-4.8377	2.3485
		3	1	1.22901	1.78934	0.492	-2.2794	4.7374
			2	1.24461	1.83252	0.497	-2.3485	4.8377
SFW	LSD	1	2	-0.00919	0.0223	0.68	-0.0529	0.0345
			3	0.00569	0.0223	0.798	-0.038	0.0494
		2	1	0.00919	0.0223	0.68	-0.0345	0.0529
			3	0.01488	0.02211	0.501	-0.0285	0.0582
		3	1	-0.00569	0.0223	0.798	-0.0494	0.038
			2	-0.01488	0.02211	0.501	-0.0582	0.0285
RFW	LSD	1	2	0.00521	0.01454	0.72	-0.0233	0.0337
			3	0.00332	0.01454	0.82	-0.0252	0.0318
		2	1	-0.00521	0.01454	0.72	-0.0337	0.0233
			3	-0.00189	0.01444	0.896	-0.0302	0.0264
		3	1	-0.00332	0.01454	0.82	-0.0318	0.0252
			2	0.00189	0.01444	0.896	-0.0264	0.0302

## Sheet: Table S6
Table S6 Haplotype classification of the 20 candidate genes based on SNP variations.
Gene	ALLELE	Accession	Individuals
BnaA05G0042600ZS	Hap001	36;64;74;76;106;120;148;152;166;168;180;190;192;194;202;204;212;232;234;242;250;256;258;270;274;280;294;300;330;334;338;340;342;344;372;374;392;396;404;414;416;422;430;436;442;450;454;522;540;542;554;562;570;614;634;656;660;668;670;686;696;698;706;718;720;722;740;742;762;776;808;818;824;826;828;848;860;864;876;880;884;922;926;954;984;986;992;998;1002;1022;1028	91
BnaA05G0042900ZS	Hap001	2;12;18;34;36;44;64;74;76;82;84;86;90;92;96;100;102;104;118;120;122;130;138;146;148;150;152;154;156;166;176;178;180;186;190;192;202;204;208;210;232;234;236;242;244;248;250;256;258;260;270;272;274;286;290;292;294;298;300;314;318;338;340;348;350;364;366;368;372;374;376;384;386;390;392;396;404;408;412;414;416;422;430;436;442;444;448;450;454;456;458;460;464;466;468;470;488;492;512;518;520;522;524;528…	216
	Hap002	648	1
	Hap003	892	1
	Hap004	362	1
BnaA05G0389700ZS	None	-	-
BnaA09G0385800ZS	Hap001	178;270;362;718;732;740;814;824;826;950;976	11
BnaA09G0386000ZS	None	-	-
BnaC01G0111700ZS	Hap001	2;12;18;34;36;42;44;50;64;70;76;82;84;86;90;92;96;98;100;102;104;106;118;120;122;130;138;148;152;154;158;168;176;178;180;186;190;192;202;204;208;210;212;218;232;234;236;246;248;250;256;258;260;266;270;272;274;280;286;290;292;294;296;300;318;330;334;342;344;348;350;362;364;366;368;370;372;374;386;390;392;396;404;408;412;416;420;434;436;438;442;444;446;448;450;454;456;458;460;464;466;468;470;488;49…	231
	Hap002	998	1
BnaC01G0111800ZS	Hap001	2;18;34;36;42;50;74;76;86;90;98;102;104;120;138;152;154;178;190;204;210;232;236;248;250;266;270;272;274;286;290;296;318;342;348;362;366;370;372;374;384;412;416;444;448;450;456;460;464;466;468;470;492;498;512;518;524;528;530;538;540;542;556;560;574;578;588;614;624;626;648;658;670;680;684;686;690;692;698;700;724;732;740;754;756;760;762;764;776;784;794;802;810;814;820;826;846;864;894;896;898;900;910…	129
	Hap002	260;662;688;778	4
	Hap003	546	1
BnaC01G0111900ZS	Hap001	2;36;42;50;64;70;84;86;92;98;104;106;118;122;130;138;150;152;158;166;168;176;194;204;208;212;232;234;244;248;256;258;270;274;280;292;300;314;330;334;338;340;350;362;364;368;370;372;374;376;396;412;414;416;430;434;436;438;446;454;458;460;468;470;488;492;518;522;532;536;538;544;554;556;562;566;584;588;604;614;618;626;638;644;660;662;668;672;680;692;696;698;700;702;706;714;718;724;732;756;760;764;79…	132
BnaC01G0289500ZS	Hap001	2;12;18;34;36;42;44;50;64;70;74;82;84;86;92;96;98;100;102;104;106;118;130;138;146;150;152;154;156;158;166;168;178;180;186;190;192;194;202;204;208;210;212;218;232;234;236;242;244;246;248;250;256;258;260;266;272;280;282;286;290;292;294;296;298;300;314;318;330;334;338;340;344;348;362;364;366;368;370;372;374;376;384;386;390;392;396;404;408;412;414;416;422;434;436;442;444;446;454;456;458;460;464;488;4…	233
	Hap002	430	1
BnaC01G0388100ZS	Hap001	2;18;34;36;42;44;70;74;76;82;84;92;98;100;102;104;106;118;120;130;138;148;150;152;154;166;168;176;180;190;204;208;210;212;218;232;234;242;250;256;258;260;266;270;272;274;280;282;290;292;294;330;334;336;350;362;364;366;368;370;372;374;376;384;386;396;404;412;414;416;430;436;442;444;446;450;454;456;458;460;464;466;468;470;492;512;514;518;520;522;528;530;532;534;536;538;542;544;560;562;578;604;614;6…	186
	Hap002	158;556	2
	Hap003	248	1
BnaC02G0282600ZS	Hap001	2;12;18;34;36;42;50;64;70;74;76;84;86;90;96;98;100;102;104;122;138;146;150;152;154;156;166;168;180;192;202;204;208;210;212;218;232;234;236;242;246;248;250;256;258;266;270;272;280;286;292;296;300;314;318;334;338;340;348;350;364;366;368;372;374;384;392;396;408;412;414;416;420;422;430;434;436;438;442;444;450;456;458;464;466;468;470;488;492;498;512;514;520;522;528;530;532;534;536;538;540;542;544;546;…	192
	Hap002	294;330;460;794;802;926	6
BnaC04G0063300ZS	None	-	-
BnaC04G0427700ZS	Hap001	2;18;34;42;70;74;76;84;90;96;98;100;102;104;106;120;122;146;152;154;156;166;178;180;190;202;208;210;218;232;242;248;250;274;280;282;286;290;292;298;300;314;338;344;348;358;362;366;368;372;374;376;384;392;404;416;430;434;442;444;446;448;450;460;464;468;470;488;512;518;524;528;532;536;538;542;546;566;570;574;578;584;588;604;614;624;634;644;648;656;658;660;668;670;672;678;680;682;692;696;698;700;702…	159
	Hap002	192;626	2
BnaC04G0521900ZS	Hap001	2;34;64;70;74;76;82;84;90;92;96;102;106;118;120;122;130;138;146;148;154;158;168;178;180;190;194;236;242;244;246;256;270;272;274;282;292;294;296;298;300;314;334;336;338;340;344;348;358;362;364;366;368;386;396;404;436;438;444;446;450;454;458;460;492;498;512;514;516;520;524;532;534;536;538;542;544;556;560;562;566;570;574;578;584;604;618;634;638;644;648;656;658;660;662;668;670;672;678;682;684;686;688…	170
BnaC05G0268500ZS	None	-	-
BnaC05G0316100ZS	Hap001	12;74;76;84;86;90;92;98;106;122;138;148;152;178;180;192;194;204;218;232;234;236;250;286;292;294;298;300;330;338;340;348;350;364;366;368;384;386;390;404;420;422;436;438;446;450;464;466;488;520;528;532;534;540;556;574;614;618;624;638;656;668;680;684;686;698;700;702;706;722;740;754;762;764;802;814;820;824;846;850;852;864;896;898;900;936;946;948;950;954;962;976;980;984;988;1014;1024;1030;1032;1038;10…	102
	Hap002	64;104;444;492;660;794	6
	Hap003	44;784;910	3
BnaC05G0316200ZS	Hap001	12;70;74;90;100;106;122;148;158;178;180;204;208;232;280;298;350;366;384;390;422;434;436;442;446;456;458;466;498;520;538;618;638;686;720;722;732;740;742;762;798;802;820;824;828;864;888;898;914;926;950;962;988;998;1004;1012;1014;1026;1030;1032;1044	61
	Hap002	150	1
BnaC07G0146600ZS	Hap001	2;12;34;36;42;44;50;64;70;74;82;84;86;90;92;96;98;100;102;104;106;118;120;122;130;146;148;150;152;154;156;158;166;168;176;178;180;186;190;192;202;204;208;210;212;218;232;234;236;242;244;246;248;250;256;258;260;266;270;272;280;282;286;290;292;294;296;300;314;334;336;338;340;342;344;348;350;358;362;364;366;368;370;372;374;376;384;392;396;404;412;416;420;430;434;436;438;442;444;446;448;450;454;456;4…	248
BnaC08G0205400ZS	None	-	-
BnaC09G0524600ZS	Hap001	2;12;18;34;36;42;44;50;64;74;76;82;84;86;90;92;96;100;102;104;106;118;120;130;138;148;150;152;156;158;166;168;176;178;180;186;190;202;204;208;210;212;218;232;234;236;242;244;246;248;250;256;258;260;266;270;272;274;280;282;286;290;292;294;296;298;318;330;334;336;338;342;344;350;358;362;364;366;368;370;372;376;384;386;390;392;396;404;408;412;416;420;422;430;434;436;438;442;444;446;448;450;456;458;4…	247

## Sheet: Table S7
Table S7 Expression profiles of the 20 candidate genes under low-nitrogen stress.
Gene_id	s168LS-1	s168LS-2	s168LS-3	s168LS_mean	s435LS-1	s435LS-2	s435LS-3	s435LS_mean	log2FoldChange	pvalue	padj
BnaA05G0042600ZS	1430.84075306443	1533.47985548405	1512.83401644583	1492.3848749981	1754.29361100186	1720.60246729795	1674.23049189177	1716.37552339719	0.202098749715665	0.0268767637259148	0.0633445695669241
BnaA05G0042900ZS	126.10463264343	178.577207273701	187.347865813725	164.009901910285	201.777116854776	212.035804336321	188.75646179872	200.856460996606	0.295916759459125	0.107348301073609	0.201908195617204
BnaA05G0389700ZS	234.336167746846	186.883123891083	221.304666492463	214.17465271013	189.270270768736	162.431097817274	183.840928939379	178.51409917513	-0.261664	0.117392133326865	0.217083751253256
BnaA09G0385800ZS	2.97884959000228	1.03823957717268	3.51277248400734	2.50995388372744	0	0.972641304295053	0.983106571868335	0.651915958721129	-1.98397	0.239837341640245	0.379210822827112
BnaA09G0386000ZS	19.8589972666819	20.7647915434536	14.0510899360294	18.224959582055	47.5260151269514	43.7688586932774	34.4087300153917	41.9012012785402	1.19664890856382	0.0017267905793609	0.0055393271357911
BnaC01G0111700ZS	0	0	0	0	0	0	0	0	-	-	-
BnaC01G0111800ZS	0	0	0	0	0	0	0	0	0	-	-
BnaC01G0111900ZS	27.8025961733546	16.6118332347629	21.0766349040441	21.8303547707205	46.6922253878821	37.9330108675071	33.4256234435234	39.3502865663042	0.850494629805047	0.0242786415175483	0.0580478564913915
BnaC01G0289500ZS	14.8942479500114	9.34415619455414	16.3929382587009	13.5437808010888	10.8392666079012	14.5896195644258	13.7634920061567	13.0641260594946	-0.052686	0.92230120302275	0.95353061053471
BnaC01G0388100ZS	0	0	0	0	0	0	0	0	-	-	-
BnaC02G0282600ZS	47.6615934400365	44.6443018184253	59.7171322281248	50.6743424955289	45.8584356488128	41.8235760846873	44.2397957340751	43.973935822525	-0.199585	0.496868950742603	0.6438723717904
BnaC04G0063300ZS	291.927259820223	235.680384018199	266.970708784558	264.859450874327	277.651983110085	232.461271726518	236.928683820269	249.01397955229	-0.0875094	0.571931303465156	0.70853763937598
BnaC04G0427700ZS	1076.35765185416	1061.08084787048	1015.19124787812	1050.87658253425	871.310277327443	782.003608653222	827.775733513138	827.029873164601	-0.345349	0.0007255855968441	0.0025124630016966
BnaC04G0521900ZS	52.6263427567069	53.9884580129795	43.3241939694239	49.9796649130368	40.0219074753275	40.8509347803922	39.3242628747334	40.065701710151	-0.321975	0.279371656841676	0.425591430880133
BnaC05G0268500ZS	0	2.07647915434536	0	0.692159718115121	2.50136921720797	3.89056521718021	1.96621314373667	2.78604919270828	1.98697964411205	0.23522870696552	0.373515756572502
BnaC05G0316100ZS	91.3513874267366	96.5562806770594	79.6228429708331	89.1768370248764	34.1853793018422	66.1396086920636	46.2060088778117	48.8436656239059	-0.877116	0.0015540450218471	0.005034087542372
BnaC05G0316200ZS	39.7179945333637	65.409093361879	56.2043597441175	53.7771492131201	51.694963822298	62.2490434748834	75.6992060338618	63.2144044436811	0.232172060065957	0.421751478627589	0.573982237350488
BnaC07G0146600ZS	0	0	0	0	0	0	0	0	-	-	-
BnaC08G0205400ZS	0	0	0	0	0	0	0	0	-	-	-
BnaC09G0524600ZS	0	0	0	0	0	0	0	0	-	-	-
